# Supplementary material for: GATA6 regulates WNT and BMP programs to pattern precardiac mesoderm during the earliest stages of human cardiogenesis
Source: eLife. 2025 Mar 13;13:RP100797. doi: 10.7554/eLife.100797 (PMC11906159; doi:10.7554/eLife.100797)
Supplement: Figure 1—figure supplement 1—source data 3. [file elife-100797-fig1-figsupp1-data3.zip]

Archive with 9 entries (8 files):
- Figure 1-figure supplement 1 - Source Data 2/
- Figure 1-figure supplement 1 - Source Data 2/wt het mut d2 d5 G6.tif
- __MACOSX/Figure 1-figure supplement 1 - Source Data 2/._wt het mut d2 d5 G6.tif
- Figure 1-figure supplement 1 - Source Data 2/wt het mut d2 d5 bactin.tif
- __MACOSX/Figure 1-figure supplement 1 - Source Data 2/._wt het mut d2 d5 bactin.tif
- Figure 1-figure supplement 1 - Source Data 2/G6 iPSb-actin.png
- __MACOSX/Figure 1-figure supplement 1 - Source Data 2/._G6 iPSb-actin.png
- Figure 1-figure supplement 1 - Source Data 2/G6 iPS gata6 b2 a2 a4.png
- __MACOSX/Figure 1-figure supplement 1 - Source Data 2/._G6 iPS gata6 b2 a2 a4.png
