# Supplementary material for: GATA6 regulates WNT and BMP programs to pattern precardiac mesoderm during the earliest stages of human cardiogenesis
Source: eLife. 2025 Mar 13;13:RP100797. doi: 10.7554/eLife.100797 (PMC11906159; doi:10.7554/eLife.100797)
Supplement: Figure 3—source data 2. [file elife-100797-fig3-data2.zip]

Archive with 15 entries (14 files):
- Figure 3 - Source Data 2/
- Figure 3 - Source Data 2/g6 wt het ko bactin.png
- __MACOSX/Figure 3 - Source Data 2/._g6 wt het ko bactin.png
- Figure 3 - Source Data 2/pSMAD2-3.png
- __MACOSX/Figure 3 - Source Data 2/._pSMAD2-3.png
- Figure 3 - Source Data 2/g6 wt het ko nonphos bcat.png
- __MACOSX/Figure 3 - Source Data 2/._g6 wt het ko nonphos bcat.png
- Figure 3 - Source Data 2/SMAD- b-actin blots.png
- __MACOSX/Figure 3 - Source Data 2/._SMAD- b-actin blots.png
- Figure 3 - Source Data 2/pSMAD 1-5-9 top.png
- __MACOSX/Figure 3 - Source Data 2/._pSMAD 1-5-9 top.png
- Figure 3 - Source Data 2/g6 wt het ko total beta catenin.png
- __MACOSX/Figure 3 - Source Data 2/._g6 wt het ko total beta catenin.png
- Figure 3 - Source Data 2/total SMAD2-3 bottom.png
- __MACOSX/Figure 3 - Source Data 2/._total SMAD2-3 bottom.png
