# Supplementary material for: GATA6 regulates WNT and BMP programs to pattern precardiac mesoderm during the earliest stages of human cardiogenesis
Source: eLife. 2025 Mar 13;13:RP100797. doi: 10.7554/eLife.100797 (PMC11906159; doi:10.7554/eLife.100797)
Supplement: Figure 5—source data 2. [file elife-100797-fig5-data2.zip]

Archive with 7 entries (6 files):
- Figure 5 - Source Data 2/
- Figure 5 - Source Data 2/GATA6-IP GATA6 blot Day2.png
- __MACOSX/Figure 5 - Source Data 2/._GATA6-IP GATA6 blot Day2.png
- Figure 5 - Source Data 2/GATA6-IP EOMES blot Day2.png
- __MACOSX/Figure 5 - Source Data 2/._GATA6-IP EOMES blot Day2.png
- Figure 5 - Source Data 2/GATA6-IP SMARCC1 blot Day2.png
- __MACOSX/Figure 5 - Source Data 2/._GATA6-IP SMARCC1 blot Day2.png
